# Supplementary material for: DNase 2 Is the Main DNA-Degrading Enzyme of the Stratum Corneum
Source: PLoS One. 2011 Mar 1;6(3):e17581. doi: 10.1371/journal.pone.0017581 (PMC3046983; doi:10.1371/journal.pone.0017581)
Supplement: Table S1 — Proteins identified in the main DNase zymography band of human stratum corneum extract. (XLS) [file pone.0017581.s001.xls]

## Sheet: Tabelle1
Supplementary Table S1. Proteins identified in the main DNase zymography band.
Protein name	Accession number	Molecular weight	Number of unique peptides identified by LC-MS/MS
Bleomycin hydrolase	IPI00219575	53 kD	40
Albumin	IPI00745872	69 kD	28
Catalase	IPI00465436	60 kD	19
SerpinB1/L-DNase 2	IPI00027444	43 kD	11
